# Supplementary material for: PLD3 is a neuronal lysosomal phospholipase D associated with β-amyloid plaques and cognitive function in Alzheimer’s disease
Source: PLoS Genet. 2021 Apr 8;17(4):e1009406. doi: 10.1371/journal.pgen.1009406 (PMC8031396; doi:10.1371/journal.pgen.1009406)
Supplement: S1 Data — (XLSX) [file pgen.1009406.s002.xlsx]

## Sheet: NSC-Lysosomal
PLD activity in lysosomal isolates from NSC cell lines in the following conditions:
Control	PLD3	PLD3+siRNA	V232M	K418R	Cabbage PLD
96.1529	135.02	84.5427	64.3734	152.203	381.385
94.0075	154.88	84.5815	76.7113	202.636	385.4
101.327	214.935	84.5858	63.7703	157.355	331.422
108.513	216.454	91.3624	64.6319	153.494	337.1
111.848	191.514	99.1004	127.212	165.388	174.607
93.7244	195.58	82.544	120.851	155.117	164.719
91.4496	223.137	82.3504	117.862	94.1625	128.524
85.1471	171.733	91.2458	103.338	99.1614	161.52
148.118	128.882	91.6432	107.168	96.3885	311.755
89.9689	132.451	84.2071	102.403	94.2311	314.777
89.4632	130.014	79.7323	95.5597	96.0359	274.155
90.281	231.124	90.1389	91.5948	93.9586	278.428
118.982	204.398		130.655	98.462
112.454	164.442		119.413	94.1149
99.9763	148.318		118.82	50.4177
86.3878	153.891			52.0017
82.2024	407.877			49.6244
117.199	288.149			47.4844
102.763	220.05			60.7306
96.6983	191.146
92.1445	207.7
91.1953	237.108
81.266	207.7
108.102	192.506
108.438	171.721
98.9878	159.025
102.173	135.09
101.038	121
133.34	118.963
127.722	183.359
102.92	139.77
91.6316	110.914
87.1777
86.808
87.7037
82.6971
109.072
101.713
102.43
105.508
88.3167
92.9658

## Sheet: Total Lysate
PLD activity in total cell lysates from HeLa cells with or without PLD3 transfection
Total Control	Total PLD3
135.527	115.09
133.913	116.166
100.569	84.9731
87.6621	85.5109
97.3426	87.1243
92.5024	96.267
93.0402	91.9646
90.889	90.889
91.9646	84.4353
112.401	88.1999
115.09	117.241
109.174	119.393
115.628	119.93
81.7463	122.082
80.6707	116.704
82.2841	121.006
79.5951	119.93
	118.855

## Sheet: HeLa-Lysosomal
PLD activity in lysosomal isolates from HeLa cells in the following conditions:
Control + scrambled siRNA	PLD3	PLD3+siRNA
109.647	701.855	167.532
96.2894	735.25	169.759
94.0631	737.477	169.759
106.579	735.25	167.532
91.2281	733.024	174.212
95.614	365.351	157.382
91.2281	367.544	145.443
93.421	363.158	147.311
102.193	365.351	149.67
104.386	365.351	150.708
115.351	367.544	149.273
63.8978	370.607	180.477
117.572	314.377
107.348	319.489
112.46	306.709
107.348	273.482
79.2332	337.38
94.5687	200.535
117.572	165.616
92.7046	182.997
91.7131	166.936
96.0232	236.586
95.1675	183.43
91.2174	193.078
108.202	184.87
98.0269	128.648
126.945	204.208
132.226	204.739
158.399	248.364
142.325
64.3391
151.969
101.763
48.9784
